# Supplementary material for: Cyclic-FMN Is a Detectable, Putative Intermediate of FAD Metabolism
Source: Biomolecules. 2026 Jan 21;16(1):175. doi: 10.3390/biom16010175 (PMC12838640; doi:10.3390/biom16010175)
Supplement: Supplementary file 1 [file biomolecules-16-00175-s001.zip]

Archive with 1 entries (1 files):
- biomolecules-4063813-supplementary.pdf
